# Supplementary material for: Stakeholders′ Perceptions of Environmental and Public Health Risks Associated with Hydrocarbon Activities in and around the Vasilikos Energy Center, Cyprus
Source: Int J Environ Res Public Health. 2021 Dec 13;18(24):13133. doi: 10.3390/ijerph182413133 (PMC8702061; doi:10.3390/ijerph182413133)
Supplement: Supplementary file 1 [file ijerph-18-13133-s001.zip]

Archive with 1 entries (1 files):
- ijerph-1478642-supplementary.pdf
